# Supplementary material for: The Cyclic Di-GMP Receptor HpoR Modulates Mycobacterial Multidrug Susceptibility by Regulating IniBAC-Mediated Envelope Permeability
Source: Microorganisms. 2026 Jul 20;14(7):1579. doi: 10.3390/microorganisms14071579 (PMC13413693; doi:10.3390/microorganisms14071579)
Supplement: Supplementary file 1 [file microorganisms-14-01579-s001.zip]

Archive with 1 entries (1 files):
- microorganisms-4397325-supplementary.pdf
